# Supplementary material for: Detection of Lymphocytic Choriomeningitis Virus in House Mouse (Mus musculus) in Brazil
Source: Viruses. 2025 Nov 26;17(12):1544. doi: 10.3390/v17121544 (PMC12737706; doi:10.3390/v17121544)
Supplement: Supplementary file 1 [file viruses-17-01544-s001.zip]

Archive with 1 entries (1 files):
- viruses-3950427-supplementary.pdf
